# Supplementary material for: Universal Adhesive Brands Functional Performance in Non-Carious Cervical Lesions: 18- to 48-Months Systematic Clinical Report
Source: J Funct Biomater. 2026 May 1;17(5):212. doi: 10.3390/jfb17050212 (PMC13206951; doi:10.3390/jfb17050212)
Supplement: Supplementary file 1 [file jfb-17-00212-s001.zip]

Archive with 1 entries (1 files):
- jfb-4236358-supplementary.pdf
